# Supplementary material for: Petrological and experimental evidence for differentiation of water-rich magmas beneath St. Kitts, Lesser Antilles
Source: Contrib Mineral Petrol. 2017 Nov 10;172(11):98. doi: 10.1007/s00410-017-1416-3 (PMC6959387; doi:10.1007/s00410-017-1416-3)
Supplement: Supplementary file 3 — Supplementary material 3 (XLSX 28 kb) [file 410_2017_1416_MOESM3_ESM.xlsx]

## Sheet: Sheet1
Table A1. St Kitts sample classification, phase assemblages, and petrographic notes
Sample No	classification	phase asemblage (in est modal% order)	petrographic comments
cumulate
KS7	ol-amph-gabbro	pl-amph-cpx-ol-mag-sulf+scoria	Coarse-grained; large poikilitic amph; incl-rich but unzoned pl; ol surrounded by amph; cpx with Mis; sulf in mag and as separate grains, interstitial scoria.
KS8	ol-amph-gabbro	pl-amph-ol+scoria	Coarse-grained; euhedral, unzoned, incl- and MI-rich pl ≤20mm; encosed by subhedral amph; interstitial scoria.
KS9	ol-amph-gabbro	cumulate:pl-amph-ol	Coarse-grained; ol contained in amph and pl; amph disintegrating in contact with lava host.
		lava: pl-cpx-opx-mag-ol xenocrysts
KS10	ol-amph-gabbro	pl-amph-mag-sulf-ol+scoria	Medium-grained; equilibrated 120o grain boundary intersections; early small pl; poikilitic amph; sulf blebs.
KS11	ol-norite	pl-opx-ol-mag-trace inst'l amph-sulf	Coarse-grained; equilibrated (120o intersections); unzoned MI-bearing pl and opx.
KS12	ol-amph-gabbronorite	pl-amph-ol-cpx-opx-mag-sulf	Fine-coarse-grained; Two generations of amph some poikilitic enclosing cpx and ol, others euhedral enclosed by pl; MIs in opx.
KS15	ol-amph-gabbro	pl-amph-mag-sulf+scoria (trace ol)	Coarse-grained; mag ≤20mm, some with sulf inclusions; amph and pl ≤30mm; iddingsitised ol; amph and pl rich in MIs.
KS17	ol-amph-gabbro	pl-amph-ol-cpx (+mag in pl) -sulf+scoria	Medium-grained; equilibrated (120o intersections); ol and cpx in amph; MIs in ol, cpx and amph; mag in pl.
KS21	ol-amph-gabbro	amph-pl-mag-sulf+scoria	Very coarse-grained;large poikilitic amph; unzoned euhedral pl with MIs.
KS24	amph-gabbro	pl-amph-mag-cpx-sulf	Layered fine-med-coarse-grained; trace of cpx and sulf; unzoned but inclusion and MI-rich pl.
KS25	ol-amph-gabbro	amph-ol-pl-mag-sulf+scoria	Coarse-grained; poikilitic amph around ol, pl and mag; eudl amph growing against scoria; Mis in ol and pl;mag and sulf.
KS27	amph-gabbro	pl-opx-cpx-mag-amph-sulf	Fine-grained; amph poikilitic/replacing px; big pl slightly deformed.
KS30	amph-gabbro	pl-amph-cpx-opx-mag-sulf	Fine-grained; equilibrated (120o intersections); amph- and pl-rich portions;MI-rich pl; trace amount of sulf in mag.
KS32	ol-amph-gabbro	pl-amph-cpx-opx-ol-mag-sulf	Medium- to coarse-grained; rounded ol surrounded by amph; big opx & cpx poikilitic with pl chadacrysts; MI-rich pl.
KS34	amph-gabbro	pl-amph-opx-cpx-mag-sulf	Medium- to coarse-grained; some px surrounded by amph; MI-rich pl.
KS35	amph-gabbro	pl-amph-opx-cpx-mag-sulf-glass	Medium-coarse-grained;equilibrated (120o intersections); amph ragged edge contacts with pl; glass along pl margins; incl-rich but unzoned pl; MIs in cpx and amph.
KS36	amph-gabbro	pl-amph-cpx-opx-mag-sulf-scoria	Fine-medium-grained; amph reacting with px; non-eq'd textures; pl normally-zoned, some "motheaten"; and Mis in pl, px and amph.
K72	amph-gabbro	amph-pl-trace cpx	Fine-medium-grained; large poikilitic amph.
K701	amph-gabbro	amph-pl-mag-opx	Coarse-grained; large oikocrystic amph; MIs in opx and pl
K14740	ol-amph-gabbro	pl-amph-cpx-ol-mag+scoria	Coarse-grained; slightly degraded-looking cumulate; big, faintly zoned pl; big poikilitic amph; sharp amph margins against scoria; degraded Mis in pl; one mag grain.
K20073	ol-amph-gabbro	pl-amph-cpx-opx-ol-mag	Medium-coarse-grained; opx crystallised before amphibole.
plutonic
KS2	ol-orthopyroxene-gabbro	pl-cpx-opx-mag-ol	Medium-coarse-grained; ol surrounded by px; oscillatory-zoned, incl-rich pl.
KS3	lava + inclusion/enclave	microporphyritic lava: ol-opx-cpx-pl-mag	lava with enclosed medium-grained plutonic fragment; normally-zoned px; incl-rich, oscillatory-zoned pl.
	ol-gabbro	inclusion: ol-cpx-opx-pl-mag-ilm
KS4	amph-gabbro	pl-opx-cpx-mag-amph-qtz	Fine-grained; px rimmed by amph; zoned and incl-rich pl.
KS6	amph-gabbro	pl-amph-mag-sulf	Coarse-grained; euhedral to subhedral amph; pl has patchy and normal zoning zoning; MI in pl and amph.
KS14	diorite	pl-amph-bio-px-ol-mag	Fine-medium-grained; ol with px reaction rims; px surrounded by amph, then bio; oscill-zoned pl.
KS16	amph-gabbro	pl-opx-amph-mag-sulf	Medium-coarse-grained; bimodal pl population: anorthite and labradorite; pl has normal and reverse zoning; hbl oikocrysts.
KS18	ol-amph-gabbro	pl-amph-cpx-opx-mag-ol-sulf	Fine-medium-grained; ol-px surrounded by amph; some pl zoned - some large unzoned; ring incl in pl; sulf blebs in here and other sections have a red aureole in ppl.
KS20	ol-opx-gabbro	pl-cpx-ol-opx-mag-sulf-amph	Very coarse-grained; reacting assemblage; poikilitic amph; some large, variably-zoned pl;small amount of sulf usually associated with mag.
KS22	ol-amph-gabbro	pl-cpx-ol-amph-mag-opx-sulf	Fine-medium-grained; trace opx; ol & cpx surrounded by amph; incl-rich and slightly zoned pl; mag & sulf usually together.
KS23	ol-amph-gabbro	pl-ol-cpx-mag-amph-opx-sulf	Medium-coarse-grained; like KS-22 but more px & ol and less amph; pl unzoned but incl-rich;
KS31	ol-amph-gabbro	pl-amph-cpx-opx-mag+scoria	Fine-medium-grained; Two types of cpx: cpx with amph halo, sometime enclosing ol, and cpx in resorption rims of amph; some ol with mag-rich symplectite rim; incl-rich pl.
K70	amph-opx-gabbro	pl-cpx-opx-amph-mag	Medium-coarse-grained; amph rims the cpx; pl is oscill-zoned.
K73	amph-gabbro	pl-amph-opx-mag	Fine-medium-grained; layered: pl (med-grained)- and amph (fine-grained)-rich.
K14531	amph-opx-gabbro	pl-cpx-opx-mag-amph	Fine-medium-grained; px reacting to form amph; large pl with thin compositionally-distinct rims.
K14532	amph-opx-gabbro	pl-cpx-opx-amph-mag	Very coarse-grained; px with amph reaction rims; pl unzoned but does not have 120 bdies; incl-rich pl.
K14535	amph-gabbro	amph; opx-cpx-pl-mag	Fine-medium-grained; poikilitic amph.
K14700	ol-gabbro	pl-ol-cpx-opx-mag	Medium-coarse-grained; reacting assemblage: ol enclosed by px; large twinned/zoned pl; degraded amph some surrounding px, other isolated xtals.
K14716	ol-gabbro	pl-ol-cpx-opx-amph-mag	Medium-coarse-grained; large unzoned pl; wormy ol surrounded by px and amph.
K14741	ol-amph-gabbro	pl-amph-cpx-opx-mag-ol	Fine-coarse-grained; early ol; amph growing around this and px; pl big clean cores surrounded by a thin rim.
abbreviations as in Table 1. Sample numbers emboldened are those selected for detailed study, as listed in Table 1.
