# Supplementary material for: Petrological and experimental evidence for differentiation of water-rich magmas beneath St. Kitts, Lesser Antilles
Source: Contrib Mineral Petrol. 2017 Nov 10;172(11):98. doi: 10.1007/s00410-017-1416-3 (PMC6959387; doi:10.1007/s00410-017-1416-3)
Supplement: Supplementary file 4 — Supplementary material 4 (XLSX 59 kb) [file 410_2017_1416_MOESM4_ESM.xlsx]

## Sheet: Average composition
	Table A2. Representative analyses of rock forming minerals
	Averaged analyses of Olivine
		plutonic			cumulate
	Sample No.	KS-3	KS-31	KS-22	KS-8	KS-21	KS-15	KS-7	KS-11	KS-12	KS-17
	no. of analyses	9	5	12	11	4		10	10	8	2
	SiO2	40.00 (16)	37.46 (42)	36.21 (30)	38.77 (27)	38.85 (25)	38.10 (11)	38.03 (18)	36.60 (20)	37.55 (32)	38.03 (07)
	TiO2	b.d	b.d	0.02 (01)	b.d	b.d	0.02 (01)	0.01 (01)	b.d	b.d	n.d
	Al2O3	b.d	0.01 (01)	0.01 (01)	0.03 (01)	0.03 (01)	0.02 (01)	0.02 (01)	0.02 (01)	0.02 (01)	0.02 (00)
	FeO	25.23 (56)	28.80 (1.10)	33.51 (66)	19.24 (16)	21.63 (99)	25.18 (15)	25.43 (25)	30.83 (30)	28.67 (1.14)	26.28 (99)
	MnO	0.70 (08)	0.81 (09)	0.80 (02)	0.30 (02)	0.35 (03)	0.46 (01)	0.45 (03)	0.76 (02)	0.58 (03)	0.60 (12)
	MgO	36.41 (50)	33.18 (1.09)	29.69 (65)	41.89 (56)	38.80 (86)	36.16 (22)	35.45 (23)	32.43 (33)	33.26 (77)	35.55 (90)
	CaO	0.07 (02)	0.03 (01)	0.07 (01)	0.15 (02)	0.17 (03)	0.15 (03)	0.14 (02)	0.08 (02)	0.10 (01)	0.09 (01)
	NiO	0.02 (01)	0.05 (03)	0.01 (01)	0.03 (02)	0.02 (01)	0.01 (01)	b.d	b.d	0.02 (01)	n.d
	Total	100.46	100.33	100.332	100.43	99.89	100.12	99.5546	100.755	100.22	100.59
	Fo, mol%	72	65-69	59-62	79	74-77	72	71	65	66-69	69-72
	Averaged analyses of Plagioclase
		plutonic
	Sample No.	KS-3 (core)	KS-3 (rim)	KS-31 (core)	KS-31 (rim)	KS-22 (core)	KS-22	KS-16_1(core)	KS-16_1(rim)	KS-16_2(core)	KS-16_2(rim)	KS-4 (core)	KS-4 (rim)	KS-6 (core)	KS-6 (rim)
	no. of analyses	9	10	8	9	3	15	4	6	3	4	5	7	10	12
	SiO2	44.89 (49)	55.94 (1.04)	46.49 (72)	53.99 (48)	44.60 (11)	50.91 (3.01)	44.54 (44)	49.64 (59)	51.95 (82)	50.69 (42)	45.20 (76)	55.96 (1.76)	46.44 (1.74)	49.92 (3.16)
	TiO2	b.d	b.d	0.01 (01)	0.02 (01)	0.02 (01)	0.02 (01)	b.d	b.d	0.01	b.d	0.01 (01)	b.d	b.d	0.01
	Al2O3	34.59 (50)	27.42 (88)	33.93 (64)	28.86 (47)	34.67 (47)	30.59 (1.91)	34.99 (44)	31.67 (34)	30.46 (53)	31.10 (21)	34.57 (41)	28 (1.04)	33.00 (1.14)	30.94 (1.97)
	FeO	0.41 (05)	0.35 (08)	0.301 (02)	0.33 (08)	0.33 (04)	0.38 (06)	0.31 (06)	0.41 (03)	0.31 (03)	0.37 (02)	0.33 (04)	0.32 (10)	0.31 (02)	0.32 (08)
	MgO	0.02 (01)	0.03 (02)	0.03 (02)	0.03 (02)	0.01 (01)	0.03 (02)	0	0.1 (01)	0.01 (01)	0	0.01 (01)	0	0.08 (08)	0.09 (13)
	CaO	18.44 (37)	10.00 (86)	17.45 (52)	11.62 (27)	18.46 (07)	13.74 (2.27)	18.85 (42)	15.051 (35)	13.24 (71)	14.12 (42)	18.09 (52)	9.85 (1.26)	17.27 (1.43)	14.58 (2.42)
	Na2O	0.81 (35)	5.40 (69)	1.34 (50)	4.69 (33)	0.93 (21)	3.66 (1.27)	0.16 (32)	3.00 (21)	3.74 (30)	3.47 (13)	1.18 (34)	5.83 (67)	1.85 (77)	3.35 (1.30)
	K2O	0.03 (01)	0.31 (08)	0.02 (01)	0.08 (02)	0.01 (01)	0.07 (03)	0	0.04 (01)	0.05 (01)	0.05 (01)	0.03 (01)	0.27 (07)	0.02 (01)	0.05 (02)
	P2O5	b.d	b.d	n.d	n.d	n.d	n.d	n.d	n.d	n.d	n.d	b.d	b.d	b.d	0.03 (02)
	Total	99.17	99.48	99.58	94.38	99.04	99.43	98.91	99.86	99.77	99.84	99.4556	99.976	99.01	99.2912
	An, mol%	90-100	43-60	81-94	55-60	91-94	52-87	100	72-76	64-69	68-70	85-92	38-56	66-89	59-88
	Averaged analyses of Plagioclase
		cumulate
	Sample No.	KS-8	KS-21	KS-21	KS-15	KS-7	KS-12 (core)	KS-12 (rim)	KS-11	KS-24	KS-17
	no. of analyses	16	13	in inter. melt	10	16	7	7	10	16	5
	SiO2	43.40 (30)	43.67 (29)	49.92 (06)	44.13 (14)	44.41 (42)	44.59 (85)	46.38 (28)	44.33 (33)	44.94 (28)	44.92 (64)
	TiO2	b.d	b.d	0.02	b.d	1.01 (01)	b.d	b.d	b.d	0.02 (01)	n.d
	Al2O3	35.01 (16)	34.64 (23)	30.84 (53)	35.27 (15)	34.63 (30)	34.75 (64)	33.55 (25)	34.27 (22)	34.59 (19)	34.57 (44)
	FeO	0.39 (04)	0.50 (04)	0.74	0.47 (03)	0.59 (15)	0.39 (07)	0.52 (03)	0.42 (06)	0.55 (11)	0.48 (08)
	MgO	0.12 (11)	0.22 (17)	0.31 (35)	0.03 (02)	0.05 (01)	0.01 (01)	0.02 (02)	0.09 (11)	0.03 (01)	0.04 (02)
	CaO	19.77 (22)	19.44 (17)	14.65 (01)	19.05 (11)	19.16 (35)	19.29 (72)	17.88 (22)	18.85 (18)	18.30 (25)	18.45 (46)
	Na2O	0.52 (09)	0.73 (12)	3.12 (03)	0.64 (05)	0.75 (14)	0.83 (36)	1.55 (10)	1.05 (11)	1.07 (15)	1.09 (27)
	K2O	b.d	b.d	0.03	b.d	b.d	0.02 (01)	b.d	b.d	b.d	0.02 (01)
	P2O5	b.d	b.d	b.d	n.d	b.d	0	0.03 (01)	b.d	b.d	n.d
	Total	99.2638	99.25	99.68	99.63	99.6357	99.92	99.97	99.0799	99.54	99.58
	An, mol%	95	93-95	72	94	91-96	91-97	85-88	89-92	88-93	90
	Averaged analyses of Clinopyroxene
		plutonic						cumulate
	Sample No.	KS-3	KS-31 (cpx1)	KS-31 (cpx2)	KS-22	KS-4 core	KS-4 rim	KS-7	KS-12	KS-24	KS17
	no. of analyses	9	3	9	20	2	2	10	8	3	4
	SiO2	51.26 (1.37)	49.95 (85)	52.43 (27)	51.93 (38)	52.02 (38)	52.56 (49)	49.82 (50)	51.49 (25)	50.63 (26)	51.18(30)
	TiO2	0.58	0.66 (13)	0.28 (11)	0.49 (11)	0.31 (13)	0.12 (06)	1.63 (09)	0.30 (08)	0.45 (04)	0.50 (07)
	Al2O3	2.59 (1.52)	5.22 (98)	1.24 (23)	1.88 (36)	1.91 (25)	0.62 (35)	4.53 (52)	1.87 (15)	3.01 (33)	2.69 (08)
	FeO	8.96 (72)	6.42 (11)	10.81 (1.05)	10.05 (83)	9.39 (29)	10.52 (72)	8.44 (31)	10.14 (14)	8.82 (03)	7.87 (93)
	MnO	0.34	0.17 (01)	0.57 (15)	0.43 (05)	0.41 (06)	0.65 (03)	0.25 (04)	0.40 (02)	0.38 (02)	0.29 (04)
	MgO	14.72 (66)	14.17 (26)	13.54 (64)	14.40 (49)	14.37 (12)	13.02 (46)	13.67 (28)	13.61 (09)	14.13 (11)	15.26 (36)
	CaO	20.81 (95)	22.77 (36)	21.21 (73)	20.70 (87)	20.65 (22)	21.67 (36)	21.99 (32)	21.45 (23)	21.28 (10)	21.17 (41)
	Na2O	0.12 (14)	0	0	0.26 (17)	0.35 (06)	0.27 (05)	0.24 (05)	0.24 (03)	0.26 (04)	0.29 (00)
	Total	99.39	99.43	92.85	100.16	99.38	99.46	99.62	99.54	99	99.04
	Mg#	75	80	67	72	73	69	74	71	74	78
	AlIV	0.08	0.14	0.02	0.07	0.03	0.01	0.16	0.06	0.12	0.1
	En, mol%	40-44	42	37-40	38-43	41	37	40	39	41	44
	Wo, mol%	41-47	48	42-46	37-44	43	44	46	44	45	43
	Averaged analyses of Orthopyroxene
		plutonic							cumulate
	Sample No.	KS-3	KS-31	KS-22	KS-16	KS-4 core	KS-4 rim	KS-6	KS-11	KS-12	KS-17
	no. of analyses	16	11	17	10	4	6	6	10	13	2
	SiO2	52.90 (34)	52.02 (50)	52.69 (81)	52.87 (28)	52.84 (31)	51.66 (53)	51.72 (16)	52.40 (61)	52.58 (25)	54.14 (28)
	TiO2	0.24 (11)	0.15 (05)	0.28 (07)	0.17 (02)	0.24 (05)	0.16 (05)	0.18 (02)	0.11 (01)	0.15 (03)	0.10 (01)
	Al2O3	0.82 (35)	0.83 (20)	1.09 (30)	0.90 (09)	1.16 (27)	0.69 (21)	1.08 (12)	2.21 (71)	1.24 (18)	1.61 (12)
	FeO	21.13 (1.81)	25.83 (1.18)	22.07 (2.70)	22.68 (3)	20.26 (1.74)	25.83 (65)	23.63 (20)	18.56 (58)	21.85 (40)	15.17 (12)
	MnO	0.76 (14)	1.28 (20)	0.80 (08)	1.26 (04)	0.79 (04)	1.23 (08)	0.96 (01)	0.69 (02)	0.75 (03)	0.43 (01)
	MgO	22.74 (98)	19.00 (96)	21.93 (2.03)	21.68 (29)	22.95 (1.13)	18.96 (67)	21.52 (50)	24.94 (57)	21.98 (32)	27.45 (29)
	CaO	1.32 (29)	1.09 (09)	1.35 (09)	1.01 (09)	1.52 (10)	1.09 (20)	0.83 (10)	0.89 (18)	1.21 (04)	1.15 (00)
	Total	99.93	100.25	100.24	100.61	99.79	99.66	99.95	99.84	99.81	100.13
	Mg#	60-69	53-61	56-69	63	65-71	57	62	71	64	56
	AlIV	0.03	0.02	0.04	0.03	0.04	0.03	0.05	0.09	0.04	0.03
	En, mol%	59-67	50-59	54-68	61	60-64	54	61	69	62	53
	Wo, mol%	1-3	2	3	2	3	2	2	2	2	2
	Averaged analyses of Amphibole
		plutonic					cumulate
	Sample No.	KS-31	KS-22	KS-16	KS-4	KS-6	KS-8	KS-21	KS-21	KS-15	KS-7	KS-12	KS-24	KS-17
	no. of analyses	12	16	19	12	16	16	11	in inter. melt	23	10	10	12	1
	SiO2	46.07 (62)	43.27 (52)	45.42 (41)	47.46 (96)	43.04 (76)	40.83 (19)	40.31 (22)	40.23 (45)	41.50 (41)	41.78 (46)	43.58 (68)	42.30 (36)	43.5
	TiO2	1.71 (18)	2.85 (26)	2.00 (11)	1.40 (33)	2.14 (15)	1.89 (12)	2.51 (23)	1.84 (13)	2.24 (11)	3.14 (16)	2.26 (29)	2.30 (10)	2.17
	Al2O3	8.19 (46)	9.94 (47)	9.01 (34)	6.53 (82)	10.88 (68)	14.72 (32)	14.05 (36)	14.30 (27)	13.81 (18)	13.19 (44)	10.65 (67)	12.08 (30)	12.93
	FeO	16.50 (40)	15.72 (91)	14.58 (02)	16.05 (48)	14.60 (36)	9.40 (59)	10.83 (57)	13.81 (59)	11.44 (16)	11.83 (37)	14.20 (37)	12.82 (23)	12.71
	MnO	0.50 (04)	0.31 (02)	0.44 (02)	0.45 (04)	0.32 (02)	0.11 (01)	0.13 (02)	0.189 (02)	0.15 (01)	0.17 (02)	0.26 (01)	0.26 (01)	0.25
	MgO	12.16 (22)	12.00 (50)	13.33 (28)	12.78 (40)	12.90 (51)	15.24 (28)	14.53 (29)	13.14 (05)	14.28 (32)	13.77 (19)	12.85 (30)	13.51 (26)	11.95
	CaO	10.64 (09)	10.75 (12)	10.74 (09)	10.81 (11)	10.99 (19)	12.30 (22)	12.14 (12)	10.73 (36)	12.05 (26)	11.74 (21)	11.25 (11)	11.14 (07)	10.94
	Na2O	1.04 (24)	1.99 (36)	1.42 (36)	1.32 (23)	1.91 (14)	2.32 (10)	2.45 (07)	2.26 (02)	2.5 (08)	2.20 (07)	2.03 (09)	2.30 (09)	1.96
	K2O	0.14 (02)	0.25 (01)	0.14 (02)	0.25 (10)	0.17 (03)	0.18 (02)	0.19 (02)	0.16 (01)	0.18 (01)	0.17 (01)	0.17 (02)	0.16 (01)	0.18
	Cr2O3	b.d	b.d	b.d	b.d	b.d	0.06 (03)	b.d	b.d	b.d	b.d	b.d	b.d	0.15
	P2O5	n.d	n.d	n.d	b.d	b.d	b.d	b.d	0.05 (02)	b.d	b.d	0.04 (01)	0.02 (01)	n.d
	Total	96.94	97.1	97.09	97.079	96.9716	97.0673	97.17	96.75	98.16	97.0242	97.3	96.88	98.6
	Mg#	57	59	62	59	61	74	71	63	60-69	67	62	65	71
	AlIV	1.29	1.65	1.45	1.07	1.72	2.12	2.15	2.17	1.9	1.98	1.64	1.85	1.52
	Averaged analyses of Oxide minerals
		plutonic
	Sample No.	KS-3	KS-3	KS-31	KS-31	KS-22	KS-22	KS-16	KS-16	KS-4	KS-4	KS-6	KS-6
	no. of analyses	5	5	3	4	8	8	6	6	4	4	9	8
	SiO2	0.07 (01)	0.03 (03)	0.05 (04)	0.03 (02)	0.07 (01)	0.02 (01)	0.06 (03)	0.02 (01)	0.10 (01)	0.02 (01)	0.05 (03)	0.02 (14)
	TiO2	2.78 (1.82)	26.54 (6.5)	7.74 (15)	44.08 (34)	12.68 (19)	46.94 (70)	7.85 (09)	42.94 (06)	7.92 (37)	44.60 (07)	6.92 (09)	42.89 (13)
	Al2O3	2.70 (67)	0.55 (17)	2.22 (20)	0.16 (02)	2.73 (60)	0.18 (03)	2.36 (04)	0.21 (02)	1.39 (02)	0.10 (01)	2.44 (04)	0.23 (02)
	FeO	82.84 (1.68)	62.48 (5.86)	81.71 (1.27)	49.40 (61)	76.58 (78)	46.83 (1.05)	81.92 (41)	50.49 (16)	83.23 (27)	49.22 (14)	84.13 (29)	52.19 (16)
	MnO	0.83 (06)	0.29 (07)	0.57 (08)	0.93 (13)	0.48 (05)	0.69 (03)	0.60 (06)	0.85 (04)	0.60 (01)	1.12 (04)	0.39 (02)	0.62 (02)
	MgO	3.00 (76)	2.11 (42)	0.87 (10)	1.78 (13)	1.41 (40)	2.55 (63)	1.06 (04)	2.02 (05)	0.56 (02)	1.46 (11)	1.09 (35)	2.22 (22)
	Cr2O3	0.1	0.08 (03)	0.40 (45)	0.08 (07)	0.07 (02)	0.03 (02)	0.04 (02)	0.02 (02)	0.1	0.01 (01)	0.04 (01)	0.02 (01)
	Total	92.34	92.11	93.6	96.51	94.09	97.26	93.92	96.57	93.91	96.55	95.16	98.27
	Al#	0.06		0.06		0.9		0.07		0.04		0.07
	Fe3+#	0.93		0.93		0.1		0.93		0.96		0.93
		magnetite	ilmenite	magnetite	ilmenite	ulvöspinel	ilmenite	magnetite	ilmenite	magnetite	ilmenite	magnetite	ilmenite
	Averaged analyses of Oxide minerals
		cumulate
	Sample No.	KS-21	KS-15	KS-7	KS-12	KS-11	KS-24	KS-17
	no. of analyses	6	14	10	10	10	10	2
	SiO2	0.09 (03)	0.09 (03)	0.09 (03)	0.09 (03)	0.09 (01)	0.10 (01)	0.09
	TiO2	7.41 (22)	7.24 (14)	7.23 (04)	8.39 (24)	5.95 (58)	8.64 (07)	6.75
	Al2O3	10.28 (91)	8.02 (26)	8.24 (04)	3.82 (09)	6.65 (28)	5.50 (03)	5.15
	FeO	72.31 (1.39)	75.81 (59)	77.48 (31)	81.46 (36)	79.39 (67)	76.71 (15)	78.65
	MnO	0.27 (02)	0.32 (01)	0.31 (01)	0.38 (02)	0.41 (02)	0.45 (01)	0.38
	MgO	5.07 (49)	4.04 (31)	3.76 (09)	1.75 (08)	2.48 (16)	2.82 (05)	2.51
	Cr2O3	0.12 (02)	0.03 (01)	0.06 (01)	0.12 (03)	0.03 (01)	0.05 (01)	0.46
	Total	95.61	95.61	96.2	96.1	95.05	94.34	94
	Al#	0.26	0.21	0.21	0.11	0.17	0.16	0.14
	Fe3+#	0.74	0.79	0.79	0.89	0.83	0.84	0.85
		high.al.magnetite	magnetite	magnetite	magnetite	magnetite	magnetite	magnetite
	b.d - below detection limit
	n.d - not determined
