# Supplementary material for: Petrological and experimental evidence for differentiation of water-rich magmas beneath St. Kitts, Lesser Antilles
Source: Contrib Mineral Petrol. 2017 Nov 10;172(11):98. doi: 10.1007/s00410-017-1416-3 (PMC6959387; doi:10.1007/s00410-017-1416-3)
Supplement: Supplementary file 5 — Supplementary material 5 (XLSX 40 kb) [file 410_2017_1416_MOESM5_ESM.xlsx]

## Sheet: MI
	Table A3a. Compositions of St Kitts melt inclusions
	Sample	KS36-MI1	KS36-MI2	KS36-MI3	KS31-MI2	KS31-MI5	KS31-MI8	KS31-MI9	KS31-MI9a	KS-21-MI	KS-15-MI2b	KS-15-MI2a	KS-16 (2)-3MI
	host mineral	plagioclase	plagioclase	plagioclase	plagioclase	opx	ilmenite	ilmenite	ilmenite	amph	intr.melt	intr.melt	amph
	SiO2	65.705	65.5753	65.9478	74.3553	66.0164	74.7744	73.3912	73.2493	64.7472	63.055	65.3959	71.2131
	TiO2	0.719535	0.673287	0.741718	0.164189	0.379877	0.692029	0.719787	0.751758	0.492666	0.529532	0.566286	0.358819
	Al2O3	14.9675	17.6213	13.1334	15.0631	16.0267	12.7549	12.3498	12.1364	16.0858	14.8778	15.8863	14.7084
	Cr2O3	0	0.0203874	0	0.00631929	0	0	0	0	0.027967	0	0	0
	FeO*	8.08086	5.86917	8.12178	1.65069	5.49281	6.60692	6.55202	7.00364	6.33636	8.60489	6.38083	3.20626
	MnO	0.266184	0.128049	0.268761	0.095015	0.164271	0.335681	0.317663	0.348425	0.334693	0.285132	0.262918	0.0975997
	MgO	2.53327	1.64957	2.45368	0.315964	1.59138	0.522091	0.669988	0.681599	1.32702	2.41344	1.52695	1.15964
	CaO	4.63581	4.76182	3.64049	3.70299	4.21971	2.15313	2.39618	2.35165	6.01119	5.4888	4.98534	3.48636
	Na2O	1.97144	1.64144	4.12759	3.15693	4.72279	1.28932	2.48459	2.43017	3.83321	3.75764	3.8831	3.72961
	K2O	0.895335	1.85375	1.28922	1.39137	0.975359	0.783393	0.887504	0.874453	0.608182	0.682281	0.80898	1.84787
	P2O5	0.193899	0.205883	0.242769	0.0567607	0.410678	0.0881918	0.231337	0.150939	0.193337	0.305499	0.303367	0.158356
	NiO	0.0312313	0	0.0294234	0.0413011	0	0	0	0.0218048	0.00233059	0	0	0.0339825
	Cl ppm	2994	2368	n.d	2141	65	2916	2579	2811	2030	3138	40	1497
	S ppm	302	209	n.d	58	30	157	110	67	195	274	354	22.46
	H2O wt%	8.17	6.08781	2.46908	6.47873	6.26516	4.45925	4.82139	5.11663	1.6443	1.44925	b.d	4.87267
	CO2 ppm	132.61	b.d	b.d	720.56	59.95	126.28	308.7	b.d	181.38	1253.5	1292.48	55.86
	Li ppm	10.85	9.65	7.62	20.1	11.09	10.26	12.18	13.62	9.77	11.95	7.53	17.42
	B ppm	23.52	11.93	14.55	21.28	19.19	20.46	17.9	17.89	10.48	10.37	n.d	50.58
	F ppm	256.25	260.03	396.09	78.11	232.16	174.79	278.22	252.43	257.33	174.79	n.d	199.13
	Sc ppm	21.3	21.2083	22.3922	2.2	7.9	6.2	5.7	5.2	12.9	14.8	n.d	5.6
	Rb ppm	39.3	23.9373	32.1818	31.3	24.5	23.4	23	21.8	11.5	10.3	n.d	68.2
	Sr ppm	175.8	311.185	177.787	168.5	117.1	187.7	175.3	167.2	194.6	234.4	n.d	221.6
	Y ppm	40.1	39.0185	45.8603	7.5	17.7	9	8.6	8.3	33.4	21.7	n.d	4.1
	Zr ppm	197.8	128.371	147.909	114.1	107	148.2	148.2	142.7	78	60.9	n.d	41.3
	Nb ppm	4.3	2.98664	3.41256	1.4	1.8	3.2	2.7	2.6	3.2	1.8	n.d	1
	Cs ppm	1.5	0.686896	1.19247	1	0.9	0.9	1	0.9	0.6	0.3	n.d	2.5
	Ce ppm	32.6	23.9766	29.6767	12.3	15.3	14.8	15.5	15.7	16.7	11.5	n.d	3.4
	Tapat (°C)†	867.277	889.722	941.521	844.793	980.852	906.101	994.375	942.458	907.256	944.892	980.955	929.511
	XH2O*	0.982	0.999	0.979	0.796	0.973	0.926	0.845	1	0.442	0.119	0	0.957
	P (kbar)*	3.85	2.37	0.52	3.41	2.35	1.44	1.83	1.56	0.61	2.55	2.83	1.54
	major elements, analysed by EMPA normalised to 100% on anhydrous basis
	H2O, CO2 and traces determined by SIMS
	b.d - below detection limit
	n.d - not determined
	† - apatite saturation temperature calculated from Harrison & Watson (1984)
	* - mol fraction H2O in coexisting fluid and saturation pressure calculated at Tapat using MagmaSat (Ghiorso & Gualda, 2015)
	Table A3b. Compositions of minerals assosiated with melt inclusions
		KS36		KS31			KS21	KS16 (2)
		plagioclase		plagioclase	opx	ilmenite	amph	amph	plagioclase
		core	rim
	SiO2	47.8707	46.4376	53.2532	51.1857	0.0215	41.1805	42.4911	46.3722
	TiO2	0.0199	0	0.0071	0.1041	44.807	2.8743	1.8265	0.0161
	Al2O3	33.251	34.0354	28.6647	0.5916	0.1391	13.6559	11.7168	34.4043
	Cr2O3	0.0151	0.0341	0	0.027	0.0349	0	0.0125	0.0245
	FeO*	0.5131	0.4751	0.3499	26.0405	49.635	11.2913	15.1364	0.2556
	MnO	0	0	0.001	1.4526	1.0343	0.1291	0.3065	0.02
	MgO	0.0286	0.0659	0.0317	19.1325	1.6116	14.0075	12.2779	0
	CaO	16.5813	17.9542	12.1024	0.9898	0.0279	11.6393	10.6117	17.9727
	Na2O	2.3749	1.6148	4.6246	0.0143	0	2.4814	1.8375	1.5431
	K2O	0.0205	0.0105	0.0602	0.005	0.007	0.2334	0.2066	0.0088
	P2O5	0.0367	0.0021	0.0246	0.0108	0.0158	0.0253	0	0.0407
	NiO	0.0556	0.0068	0.0069	0.0237	0.0199	0	0	0
	Total	100.767	100.636	99.1262	99.5776	97.3541	97.5179	96.4233	100.658
	Mg#/An	79	86	60	57		69	59	86
		opx -orthopyroxene, amph - amphibole
