# Supplementary material for: Petrological and experimental evidence for differentiation of water-rich magmas beneath St. Kitts, Lesser Antilles
Source: Contrib Mineral Petrol. 2017 Nov 10;172(11):98. doi: 10.1007/s00410-017-1416-3 (PMC6959387; doi:10.1007/s00410-017-1416-3)
Supplement: Supplementary file 6 — Supplementary material 6 (XLSX 33 kb) [file 410_2017_1416_MOESM6_ESM.xlsx]

## Sheet: Table A2
	Table A4. Compositions of interstitial melt
	Sample	KS-31	KS-31	KS-31	KS-15	KS-15	KS-15	KS-15	KS-12	KS-12	KS-12	KS-12	KS-12	KS-12
	host mineral	intr.melt_1	intr.melt_2	intr.melt_3	intr.melt_1	intr.melt_2	intr.melt_3	intr.melt_4	cpx_1	cpx_1a	cpx_2	cpx_3	cpx_3a	cpx_4
	SiO2	74.153	72.488	73.271	64.665	61.916	62.251	61.636	59.5	60.38	61.619	63.127	63.965	61.667
	TiO2	0.376	0.144	0.228	0.561	0.523	0.616	0.716	0.5	0.558	0.503	0.405	0.585	0.518
	Al2O3	12.916	12.193	12.9	15.708	14.612	14.24	15.623	14.353	15.825	16.255	16.502	16.621	16.475
	Cr2O3	0	0	0.018	0	0	0.046	0.023	0.023	0	0	0	0	0
	FeO*	2.715	3.399	2.709	6.313	8.446	9.746	8.792	6.472	3.347	2.331	5.532	5.081	5.843
	MnO	0.116	0.144	0.042	0.259	0.281	0.382	0.312	0.25	0.023	0.065	0.166	0.112	0.093
	MgO	0.971	1.03	1.05	1.513	2.373	1.793	1.633	2.833	0.78	0.277	0.931	1.201	1.224
	CaO	3.226	3.265	3.316	4.932	5.389	4.995	5.303	4.152	4.293	4.345	4.942	4.636	5.511
	Na2O	4.411	4.258	4.358	3.838	3.69	4.104	3.628	3.757	3.974	4.22	5.044	4.914	4.412
	K2O	0.999	1.191	1.142	0.795	0.668	0.664	0.709	0.582	0.675	0.857	0.818	0.961	0.741
	P2O5	0	0	0	0	0	0	0	0	0	0	0	0	0
	NiO	0.016	0.024	0.04	0.297	0.373	0.372	0.34	0.314	0.252	0.372	0.063	0.299	0.204
	Total	99.899	98.136	99.074	98.881	98.271	99.209	98.715	92.736	90.107	90.844	97.53	98.375	96.688
	Sample	KS-12	KS-21 (1)	KS-21 (2)	KS-21 (3)	KS-21 (4)	KS-6	KS-6	KS-6	KS-6	KS-6	KS-6	KS-6	KS-6
	host mineral	cpx_5	intr.melt	intr.melt	intr.melt	intr.melt	pl-1	pl-2	pl-3	pl-4	amph	intr.melt	pl-5	pl-6
	SiO2	64.297	62.005	61.431	59.493	62.81	67.771	69.911	70.787	66.351	67.733	71.9	68.69	70.024
	TiO2	0.374	0.467	0.448	0.333	0.499	0.156	0.174	0.11	0.439	0.39	0.329	0.261	0.275
	Al2O3	15.607	14.418	18.705	20.023	15.883	13.687	13.425	13.671	14.349	15.751	13.739	14.991	14.174
	Cr2O3	0	0.017	0	0	0.006	0	0.006	0	0.018	0.094	0	0.012	0
	FeO*	5.345	7.186	4.617	5.16	6.799	1.651	1.669	1.507	1.779	2.682	2.21	3.129	2.366
	MnO	0.157	0.221	0.167	0.098	0.369	0.033	0	0.038	0.154	0.07	0.084	0.135	0.141
	MgO	1.554	1.001	1.187	1.026	1.464	0.393	0.263	0.366	0.373	1.194	0.729	1.395	1.077
	CaO	4.108	4.804	7.375	8.277	5.312	2.81	2.615	2.636	3.758	3.736	2.312	2.946	2.582
	Na2O	4.604	4.395	3.983	3.753	4.287	4.084	4.251	4.113	3.962	4.355	5.072	5.195	4.75
	K2O	0.954	0.688	0.361	0.478	0.729	1.601	1.683	1.653	1.456	1.537	1.567	1.319	1.608
	P2O5	0	0	0	0	0	0	0	0	0	0	0	0	0
	NiO	0.4	0.28	0.124	0.178	0.334	0.072	0.08	0	0.364	0.04	0.016	0.262	0.136
	Total	97.4	95.482	98.398	98.819	98.492	92.258	94.077	94.881	93.003	97.582	97.958	98.335	97.133
