# Supplementary material for: Petrological and experimental evidence for differentiation of water-rich magmas beneath St. Kitts, Lesser Antilles
Source: Contrib Mineral Petrol. 2017 Nov 10;172(11):98. doi: 10.1007/s00410-017-1416-3 (PMC6959387; doi:10.1007/s00410-017-1416-3)
Supplement: Supplementary file 7 — Supplementary material 7 (XLSX 33 kb) [file 410_2017_1416_MOESM7_ESM.xlsx]

## Sheet: Sheet1
	Table A5. Volatile and trace element contents of experimental glasses analysed by SIMS
		Run1-1	Run1-2	Run2-1	Run3-1
	H2O wt%	5.9	3.8	6	6.3
	CO2 ppm	16	813	16	30
	Li ppm	6.06081	9.82797	6.05037	8.20372
	B ppm	6.65637	10.389	6.72454	9.69637
	F ppm	164.738	235.733	149.8	154.096
	Sc ppm	32.649	30.9123	30.1024	17.2656
	Rb ppm	7.96513	13.3229	8.60493	11.1491
	Sr ppm	246.78	222.024	254.871	248.333
	Y ppm	23.2763	33.7298	24.0304	26.0948
	Zr ppm	63.7069	103.83	65.8028	82.3291
	Nb ppm	3.79605	6.18314	3.97093	7.38419
	Cs ppm	0.558233	0.816693	0.44684	0.729307
	Ce ppm	11.2329	17.73	11.8005	14.7202
